# Supplementary material for: Tecovirimat-Related Substance: Characterization, Hirshfeld Analysis, Theoretical Study, In Silico Toxicity Assessment
Source: Molecules. 2026 Jan 31;31(3):502. doi: 10.3390/molecules31030502 (PMC12899545; doi:10.3390/molecules31030502)
Supplement: Supplementary file 1 [file molecules-31-00502-s001.zip]

Archive with 1 entries (1 files):
- molecules-4071429-supplementary.pdf
